# Supplementary material for: Genomic analysis of metabolic pathway gene expression in mice
Source: Genome Biol. 2005 Jul 1;6(7):R59. doi: 10.1186/gb-2005-6-7-r59 (PMC1175990; doi:10.1186/gb-2005-6-7-r59)
Supplement: Additional File 2 — A table listing genotype and fat-mass trait data for the mice used in this study. [file gb-2005-6-7-r59-S2.xls]

## Sheet: Sheet1
Mouse #	d1mit66	d1mit171	d1mit76	d1mit134	d1mit94	d1mit16	d1mit209	d2mit1	d2mit83	d2mit61	d2mit63	d2mit405	d2mit495	d2mit50	d2mit413	d2mit528	d2mit200	d3mit62	d3mit208	d3mit241	d3mit51	d3mit49	d3mit12	d3mit347	d3mit14	d3mit127	d3mit86	d3mit147	d3mit19	d4mit149	d4mit89	d5mit11	d4mit152	d4mit155	d4mit16	d4mit204	d4mit54	d4mit42	d5mit251	d5mit1	d5mit254	d5mit113	d5mit41	d5mit95	d5mit98	d6mit50	d6mit16	d6mit102	d6mit149
f2#3	B	H	H	H	H		B	H	H	H	D		D	D	D	D	D	H	H		H	H	H	H	H	H	H	H	H	H	H	B	B	B	B	H	H	H	H	H	H	B	H	H	H	D	D	H	H
f2#4	B	B	D	D	D	D	D	H	H	D	H	H	H	H	B	B	B	H	H	H	H	B	B	B	B		B	B	B	H	D	B		H	H		H	H	D	H	D	D	D	D	D	H	H	H	D
f2#6	H	H	H	H	H	H	H	H	H	H	H	H	H	H	H	H	H	H	H	H	H	H	H	H	H	H	H	H	H	H	H	H	H	H	H	H	H	H	H	H	H	H	H	H	H		H	H	H
f2#7	D	D	H	H	H	H	B	D	H	H	H	H	H	H	H	H	H	H	H	H	H	H	H	H	H	H	H	H	H	H	H	H		H	D	D	D	D	H	H	H	B	B	B	B	B	B	B	B
f2#8	H	D	D	D	H	H	H	D	D	D	D	H	H	H	H	H	H	D	D	H		H	H	H	H	H	H	H	H	H	B	D		D	D	D	D	D	B	H		B	B	B	H	D	D		D
f2#9	B	B	H	H	H	H	H	H	H	H	B	B	B	B	B	B	B		B	B	B	B	B	B	B	B	B	B	B	B	H	B		B	B	H	H	H	H	H	H	H	H	H	H	D	D	D	D
f2#10	D	D	D	D	H	H	H	H	H	H	D	D	D	D	D	D	D	H	H	H	H	H	B	B	B	B	B	B	B	B	B	H	B	H	H	H	H	H	B	B	B	B	B	H	H	D	H	H
f2#11	B	B	B	B	B	B	B	D	H	H	H	H	H	H	H	D	D	B	B	B	B	B	H	H	H	H	H	H	H	B	B	D	B	B	B	B	B	B	B	B	B	H	H	H	H	H	H	H	H
f2#12	B	B	H	H	H	H	H	H	H	D	H	H	H	H	D	D	D	B	H	H	H	D	D	D	D	D	D	D	D	H	H	D	D	D	D	D	D	H	B	B	H	D	D	D	D	D	H	H	H
f2#13	H	H	H	H	D	D	H	H	D	D	D	D	D	D	D	D	H	H	H		H	D	D	D	D	D	D	H	H	D	D	D	H	H	H	H	H	H	D	D		B	B	B	H	H	H	H	H
f2#14	H	H	H	H	H	D	D	H	H	H	H	H	H	H	H	H	H	H	H	H	H	D	H	H	D	D	D	D	D	H	H	D	H	H	H	H	B		D	D	H	H	H	H	H	B	H	D
f2#15		H	H	H	H	B	B	H	H	H	D	H	D	D	D	D	H	H	D	D	D	D	D	D	D	D	D	D	D	H	H	D	D	D	D	D	D	D	H	H	H	D	H	D	D	H	H	H	H
f2#16	H	H	H	H	H	H	H	H	H	B	B	H	B	B	B	B	B		H	H	H		H	H	H	B	B	B	B	H	H	H	D		H	H	H	H	H	H	H	D	D	D	D	H	B	B	B
f2#17	H	H	D	D	B	D	D	D	D	D	H	H	H	H	H	H	H	B	H	H	H	H	H	B	B	B	H	H	H	D	B	H	H	H	H	H	H	H	H	H	H	B		H	H	H	B	H	H
f2#18	H	H	D	H	H	H	H	H	H	H	D	D	D	D	D	D	H	H	H	H	H	H	H	H	H	H	H		H	H	H	H	H	B	B	B	B	H	H	H	H	H		H	B	H	H	H	H
f2#20	H		H	H	D	D	H	H	H	H	D	D	D	D	D	D	D	D	D	D	D	D	D	D	D	D	D	D	D	H	H	D	D	D	D	D	D	D	H	H	H	H	H	H	H	H		D	D
f2#21	H	B	D	B	H	H	H	D	D	D	D	D	D	H	H	H	H	H	D	D	D	D	D	D	H	H	H	H	H	D	D	D	D	D	B	B	B	B	D	D	H	H	H	D	H	B	B	H	H
f2#22	H	H	H	H	H	H	H	B	B	B	B	D	D	D	D	D	D	B		B	B	H	H	H	H	H	H	H	H	H	D	H	D		D	D	D		D	D	D	D	D	D	D	H	H	H	H
f2#23	H	H	H	H	H	H	H	H	H	H	D	D	D	D	D	H	H	D	H	H	H	H	H	H	H	H	H	H	H	H	H	H	H	H	H		H	H	H	H	D	D	D	D	D	H	H		H
f2#24	H	H	H	H	H	H	H	B	B	B	B	B	B	H	H	H	H	D	H	B	B	B	B	H	H	H	H	H	H	D	D	D	D	D	H	H	H	H	H	H	H	H	B	B	B	H	H	H	H
f2#25	D	D	H	H	H	H	D	H	B	B	H	H	H	H	B	B	B	H	D	D	D	D	D	H	H	H	H	H	H	B	B	B	D		D	D	D	D	D	D	D	H	H	H	H	H	D	H	H
f2#26	D	D	D	D	D	D	H	D	H	H	B	B	B	B	B	H	B	D	H	H	H	H	H	H	H	H	H	H	H	H	D	H	H	H	H	H	H	H	H	H	H	H	H	B	B	H	B	B	B
f2#27	H	H	H	H	H	H	H	H	H	H	B	B	B	B	B	B	H	H	H	H	H	H	H	H	H	H	H	H	H	B	B	B		H	H	H	H	H	B	B	B	B	B	B	B	D	D	D	D
f2#28	H	D	H	H	B	B	B	B	B	D	D	D	D	D	D	D		D	D	D	D	H	H	H	H	H	H	H	H	H	D	D	D	D	D	D	D	H	H	H	B	B	B	B	B	H	D	D	D
f2#29	H	H	H	D	D	D	H	B	H	H	H	H	H	H	H	D	D	H	D	D		H	H	H	H	H	H	H	H	H	H	H	H	B	B	B	B	B	H	H	D	D	H	H	H	H	B	B	H
f2#30	B	B	H	H	H	H	D	B	B	H	H	D	D	D	D	D	D	H	H	H	H	H	H	H	H	D	D	D	D	B	H	H	H	H	D	D	D	H	H	H	B	H		H	H	H		B	B
f2#31	H	H	H	H	H	H	H	H	B	B	B	H	H	H	H	H	H	H	H		H	H	H	H	D	H	H	H	H	H	H	H	H	H	B	B	B	B	H	H	D	D		D	D	D	H		H
f2#32	B		H	H	H	H	H	B	B	H	D	D	D	H	H	H	B	H	H	H	H	H	H	H	H	B	B	B	B	B	H	H	D	B	B	B	B	B	H	D	D	D		H	H	H	H	B	B
f2#33	H	B	B	B	H	H	H	B	B	B	B	B	B	B	B	B	B	D	H	H	H	H	H	H	B	H	H	H	H	H	H	H	B	H	H	H	H	D	H	D	D	D	H	H	H	H	H	H	H
f2#34	B	B	D	D	D	D	D		H	H	H	D	D	D	D	D	D	D	D	H	H	H	H	H	H	B	B	B	B	H	B	B	B	B	B	B	D	D	B	H	H	H	H	H	H	B	B	B	B
f2#35	H	H	H	H	D	D	D		B	B	B	B	B	B	B	B	H	D	D	D	D	D	D	D	D	D	H	H	H	H	B	B	B	B	B		B	H	H	H	H		H	H	H	H	H	H	H
f2#36	D	D	D	D	D	D	D	D	D	D	H	H	H	H	H	H	H	H	H	D	D	D	D	D	D	D	D	D	D	B	B	B	H	H	H	H	H	H	H	H	H	H	D	H	H	H	B	B	H
f2#37	D	D	D	D	D	D	B	B	B	B	B	B	B	B	B	B	B	H	H	H	H	H	H	H	B	B	B	B	B	H	H	H	H	H	H	H	H	B	B	B	H	H	D	D	D	H	H	B	B
f2#39	D	D	D	D	D	D	D	D	D	D	D	D	H	D	B		B	D	B	B	B	B	B	B	B	B	B	B	B	D	D	D	D	D	D	H	H	H	B	B	B	B		B	B	D	D	D	D
f2#41	D	H	H	H	H	D	D	H	H	H	D	D	D	D	D	D	H	B	H	H	H	H	H	B	H	H	H	H	H	H	H	H	H	H	H	H	H	H	H	D	D	D	D	H	H	H	H	B	B
f2#42	H	H	H	H	H	D	H	H	D	D	H	H	H	H	H	H	H	H	H	H		H	H	H	H	H	H	H	H	H	H	H	D	D	H	H	H	H	B	H	H	H	H		H	B	H	H	D
f2#43	H	H	H	H	H	H	D	H	H	D	D	D	D	D	H	H	H	H	H	H	H	H	H	H	H	H	H	H	H		D	D	D	D	H	H	H	H	H	D	H	H		D	H	D	D	D	D
f2#44	B	B	B		B	B	H	H	D	D	D	D	D	D	D	D	H	B	B		B	B	B	B	B	H	H	H	H	B	H	H		H	B	B	B	H	H	H	B	B		H	H	H	H	H	H
f2#45	H	H	H	D	H	H	H	B	H	H	H	H	H	H	H	H	B	H		H	H	H	D	D	D	D	D	D	D	B	B	H	B	B	B	B	B	B		H	H	H	H	H	H	B	B	B	B
f2#47	B		H		H	H	H	D	D	D	B	H		H	H	D	H	B	H	H	H	H	H	H	H	H	H	H	B	H	H	H	H	B	B	B	B	B	D	D	D	D	D	D	H	D	H	H
f2#48	B	B	H	H	H		D	H	H	D	D	D	D	H	H		H	D	H	H	H	H	D	D	D		D	D	D	H	H	H	H	H	H	H	D	D	H	H	H	H	H	H	H	B	B	B	B
f2#49	H	H	H	D	H		B	H	H	D	D	D	D	D	D	D	D	B	B	B	B	B	B	B	B	B	B	B	B	B	H	H	H	H	H	H	H	H	H	H	H	B	H	H	H	H	H	B	H
f2#50	D	D	H	D	B		D		H	H	D	D	D	D	D	D	D	D	D	D		B		B	B	B	B	B	B	D	D	D	D	D	D	D	D	D	B	B	B	B	H	H	D	H	H	H	B
f2#51	B	B	B	B	B	D	D	H	H	H		H	H	B	B	B	B	B	B	B	B	B	B	B	B	B	B	B	B	H	H	H	B	B	B	B	B	B	D	D	D	B	D	D	D	D	D	D	D
f2#52	B	B	H	H	H	B	B	D	H	B	B	H	H	H	H	H	H	D	D	D	D	D	D	D	D	D	H	H	B	B	H	H	H	H	D	D	D	H	B	B	B	B	B	B	B	D	D	D	H
f2#53	H	H	H	H	H	H	H	B	H	H	H	H	H	H	H	H	H	B	B	B	B	B	B	H	H	H	H		H	D	H	H	H	H	H	D	D	D	B	H	H	H	H	H	D	H	H	D
f2#54	D	H	B	B	B	H	H	H	H	B	H	H	H	H	H	H	H	H	H	H	H	H	H	B		B	H	H	H	H	H	H	D	D	D	D	D	D	H	H	D	D	D	D	D	H	B	B	B
f2#55	H	H	H	H	H	H	H	B	B	B	H	H	D	D	D	D	D	B	B	B	D		B	B	B	B	B	B	B	H	H	H	D	H	H	H		H	H	D	H	H	B	B	H	H	H	H	H
f2#56	D	D	D	D	D	D	D	H	H	B	B	H	H	H	H	H	H	H	H	H			H	H	D		D	D	D	D	H	H	B	B	B	B	B	H	H	H	D	D		D	D	D	H	H	H
f2#57	B	B	B	B	B	B	D	H	D	D	H	B	B	B	H	H	H	H	H	H	H	B	B	B	B	B	B	B	B	H	H	H	H	H	B	B	B	B	H	H	H	D		H	H	H	H	H
f2#58	H	D	D	D	H	B	B	H	H		H	D	D	D	D	D	H	D		D	D	D	H	H	H		H	H	H	D	D	D	H	H	H	H		H	D	D	D	H	H	B		H	H	H	H
f2#59	H		H	H	H	H	D	H	H	H	H	H	H	B	H	H	H		H		H	H	H	H	H	H	H	H	H	H	H	B	B	B	B	B	B	B	B	B	H	D	H	B	B	H	H	D	D
f2#60	H	H	H	H	H	B	B	D	D	D	D	D	D	D	D	D	D	D	H	H	H	H	H	H	H	H	B	B	B	H	H	D	B	H	H	H	H	H	D	D	D	H	D	D	H	H	D	D	D
f2#61	H	H	H	H	B	B	H	B	B	D	D	D	D	D	D	D	H	D	D		D	H	H	H	H	H	D	D	D	H	H	D	D	H	H	H	H	H	D	D	D	D	H	H	H	H	H
f2#62	D	H	H	H	H	D	B	H	H	H	B	B	B	B	B	B	B			D	D	D	D	D	D	D	D	D	D	H	B	B	B	B	H	H	H	H	H	D	D	H	D	D	H	H	B	B	B
f2#63	H	D	H	D	H	H	H	H	D	D	D	D	D	H	H	H	H	B	H	H	H	H	D	D	H	H	H	H	H	D	H	H	H	H	H	H	H	H	H	D	D	D	D	D	D	H	H	H	H
f2#64	B	B	H	H	H	H	H	D	D	H	H	H	H	H	H	D	D	B	B	B	B	B	B	B	B	B	H	H	H	B	B	B	B	B	B	H	H	H	H	H	D	D	D	D	D	D	H	H	H
f2#65	H	H	H	H	B	B	B	H	H	H	H	H	H	D	D	D	D	B	H	H	H	H	H	H	B	B	B	B	B	B	B	B	B	B	B		B	H	B	H	B	D	B	H	H	H	B	H	H
f2#66	H	H	B	B	B	H		D	D	D	H	B	H		H	H	B	D	B	B		B	B	B	B	H	H	H	H	B	H	H		D	H	H	H	H	B		B	B	B		H	B	B		B
f2#67	D	D	D	H	B	D	B	D	D	H	B		B	B	B	B	B	H	B	B	B	B	B	B	B	H	H		H	H	H	D	D	H	D	D		D	H	H	H	B		B	B	H	H	H	H
f2#68	B	B	B	B	B	H	H	D	D	D	H	H	H	H	H	H	H	B	B	B		B	B	B	B	B	H	H		D	D	H	D	D	H	H	H		H	H	B	B	B		B	H	B	B
f2#70	H	B	B	B	B	B	D	H	H	H	H		D	D	D	D	D	H	D			D	D	D	D	D	H	H		H	H	D	H	H	D	D	D	D	H	H	D	D		H	H	H	D	D	H
f2#71	D	D	D	D	H	H	H	H	H	H	H	H	H	H	H	H	H	H			H	H	H	H	H	H	H			H	H	H	H	H	H	H	H	H	H	H	D	D	D	D	H	B	B	B	B
f2#72	D		H	H	H	H	H	B	B	H	H	H	H		B	B	B	B	B	H	H	H	H	H	H	H	H	H	H	H	H		D	D	D	D	D	D	H	H	H	H	H	H	H	H	H		B
f2#73	D	H	H	H	H	H	H	D	H	H	H	D	D	H	H	H	B	H	H	H	H		H	H	H	D	H		H	H	H	H	H	H	H	H	D	D	D	D	H	H	H	D	D	D	D	D	D
f2#74	H	D	H		H		H	H	H	H	H	H	H	H	H	H	H	H	H		H	H	H	H	H	H	H	H	H	B	H	H	H	H	H		H	H	H	D	D	D	D	D	D	D	D		D
f2#76	D	D	H	H	H	H	D	B	B	H	H	H	D	H	H	H	B	D	H	H	H	H	H	H	H	D	D	D	D	H	H	H	H	D	D	D	D	D	B	B	B	B	B	B	B	H	H		H
f2#77	H	H	H	H	H	H	H	B	B	D	B	B	H	B	B	B	B	B	H	H	H	H	H	H	H	H	H	H	H	H	H	H	H	B	B	B	B	B	B	B	B	H	H	H	H	B	B	B	B
f2#78	H	H	B	B	B	H	H	D	D	D	B	B	H	B	B	B	B	B	H		H	H	H	H	D	D	D	D		D	D	D	H	H	H	B	B	B	D	D	H	H	D	D	H	H	D	D	D
f2#79	D	H	H	H	H	B	H	D	H	H	H	H	D	H	H	H	B	D	D	D	H	B	B	B	B	B	B	B	B	H	H	D	H	H	B	B	B	B	D	D	D	D	D	D	D	H	H	H	H
f2#80	B	B	H	H	H	H	H	B	B	B	B	H	H	H	H	H	H	B	H	H	H	H	H	H	H	H	H	H	H	H	H	H			B	B	B	B	B	B	B	B	B	B	H	H	H	B	H
f2#81	D	D	D	D	D	D	H	H	D		H	H	D	H	H	B	D	D	D	D	D	D	D	D	D	D	D	D		H	D	D	D	D	H	H	H	H	B	B	H	H	H	B	B	B	B	B	H
f2#82	D	D	D	H	H	H		B	B	H	H	H	H	H	H	H	B	H	H	H		H	H	H	H	H	B	B	B	H	H	H	B	B	B	B	B	H	D	D	H	H	H	H	H	H	H	H	H
f2#83	H	H	H	H	H	H	B	B	B	B	B		H	B	B	B	H	B	B	B	H	H	H	D	H	D	D	H	H	H	H	H	H	D	D	D	D		B	B	B	B	H	H	B	B	B	B	B
f2#84	H	H	H	H	H	D	D	B	B	B	H		D	D	D	H	H	D			D	D	D	H	H	H	H	H	H	H	H	H	H	H	H	H	H	H	B	B		H	H	H	D	D	B	B	B
f2#85	H	H	H	B	B	B	B	H	H	H	H		H	H	H	H	D	D	D		H	H	H	D	B	B	B	D	B	B	B	B	B		H	H	H	H	B	H	B	B	B	B	B	H	H	H	H
f2#87	B	H	D	D	D	D	D	D	H	H	H	H	H	H	H	H	H	D	D	D	D	H	H	B	B	B	B	D	B	H	H	H	H	H	H	H	H	H	H	H	D	D	D	D	H	H	H	H	H
f2#88	H	H	H	H	H	H	B	H	H	H	H	H	H	H	H	H	H	D	D	D	D	D	D	H	H	H	H	H	H	H	D	D	D	D	D	H	H	B	D	D	D	D	D	D	B	H	H	H	H
f2#89	H	H	H	H	H	H	H	H	H	H	D	D	D	D	D	D	D	D	D	D	D	D	D	H	H	H	H	H	H	B	B	B	B	B	B	B	B	B	H	D	D	D	D	D	D	B	B	B	B
f2#90	B	H	H	H	H	H	B	B	B	H	D	D	D	D	D	D	D	D	D	D	D	H	H	B	B	B	B	B	H	H	H	H	B	B	H	H	H	H	H	B	H	B	B	H	D	D	H	H	H
f2#91	H	B	B	B	B	B	H	H	H	H	D	D	D	H	H	H	H	D		D	D	D	D	H	D	D	H	H	H	H	D	D	D	D	D	D	D	D	H	H	H	H	B	H	H	B	B		H
f2#92	H	H		B	B	B	B	D	H	H	B	B	B		B	B	H	H		H		D	D	H	D	D	H	H	H	D	D	D	H	D	D	D	H	H	B	B	B	B	B	B	D	H	H		H
f2#94	D	H	H	H	H	H	H	H	H	H	B	B	B	B	B	B	B	H		H	H	H	H	H	H	H	H	H	H	B	B	B	B	B	B	B	B	B	H	H	H	H	D	D	H	H	H	D	D
f2#95	H	H	H	D	B	H	H	H	H	H	H	D	D	H	H	H	H	H	H	H			H	H	H		H	H	H	D	H	H	H	H	H	H		H		H	B	B	B	B	H	D	D	D	D
f2#97	H		H	B	B	B		H	B	B	B		B	B	B		H	H		D	H	D	D	D	D	D	D	D	D	B	B	B	B	B	H	H	H	B	H	H	D	B	D	D	D	H	B	B	B
f2#98	H	H	H	H	H	H	B	B	B	B	B		B	H	H		H	H		H	H	H	D	D	D	D	H	H	H	H	H	H	H	H	H	H	H	B	H	H	B	B	B	B	B	H	H	H	H
f2#99	H	H	H	H	B	B	H	D	H		H		H	H	H		H	H		H	H	H	H	H	B	B	B	B	B	H	H	H	H	H	D	D	D	D	H	H	H	D	D	D	D	B	B	B	B
f2#100	D	D	D	H	H	B	H	D	D	D	D		D	D	D		D	H		D	D	D	D	D	D	D	D	D	D	D	H	H	H	H	B	B	B	B	H	H	H	H	H		B	D	D	H	H
f2#101	H	D	D	D	D	H	H	D	D	D	H		H	H	H		H	H		H	H	H	H	H	H	H	H	H	H	H	D	D	D	D	D	D	D	D	D	D	H	H	H	H	H	H	H	H	H
f2#102	H	H	H	H	H	H	H	B	H	H	B		B	H	H		D	D		D	D	D	H	H	H	H	H	H	H	H	H	H	H	H	B	B	B	H	H	H	B	B	B	B	B	D	D	D	D
f2#103	D	D	H	H	H	H	H	H	H	B	B		B	B	B		H	H		H	H	B	B	B	B	B	H	B	H	H	H	H	H	H	H	H	B	B	B	B	B	B	B		D	B	H	H	H
f2#104	H	H	H	H	D	H	D	D	H	H	H		H	H	H		H	H		H	H	H	H	H	H	H	H	H	H	B	H	H	H	H	D	D	D		H	H	D	D	D	D	D	H	H	H	H
f2#105	B	B	H	D	H	D	D	D	D	D	D		H	H	H		H	D		H	H	H	H	H	H	B	B	B	B	H	H		H	D	D	D	D	D	H		H	H	H	H	B	H	B		H
f2#106	H	H	H	H	B	H	B	B	B	H	H		B	B	B		B	B		B	B	B	B	B	B	B	B	B	B	H	B		B	B	B	H	H	H	D	D	D	H	B	B	B	H	H	B	H
f2#107	B	B	B	B	B	B	H	H	H	H	H		H	H	H		H	D		H	H	H	H	H	H	D	D	D	D	B	H	H	H	H	H	H	H	H	H		D	D	D	D	H	H	H	B	B
f2#108	B	B		B	B	B	B	H	H		H		H	H	D		H	D		H	H	H	H	H	H	H	D	D	D	D	D	D	D	H	B	B	B	B	H	H	H	D	D	D	H		H	D	D
f2#109	H	H	H	H	B	B	B	H	H	H	B		B	B	B	B	B	D		H	H	H	H	H	H	H	H	H	H	H	D	D	D	H	H	H	H	H	D	D	D	D	H	H	H	H	H	H	H
f2#110	B	B	H	H	H	D	H	B	B	B	H		D	D	D	D	D	H	H	H	H	H	H	D		D	D	D	D	D	D	D	D	D	D	D	D	H	H	H	B	B	B	B	B	H	H	H	H
f2#111	D	D	D	D	H	H	H	B	B	B	H	H	H	H	H	H	H	D	D	D	D	D	D	D	D	D	D	D	D	H	B	H	B	B	B	B	B	B	H	H	H	H	H	H	H	H	H	B	B
f2#112	H		H	H	H	D	D	D	D	H	H	D	D	D	D	D	D	H	H	H	H	H	H	B	B	B	B	B	B	D	B	B	B	B		B	B	H	H		B	B	H	H	H	D	D	H	H
f2#113	H	D	H		H	H	H	H	H	H	H	H	H	H	H	H	H	H	H	H	H	H	H	H	H	H	H	H	H	H	H	H	D	D	D	D	D	D	D	D	H	H	H	H	H	B	B	B	B
f2#114	H	B	H	H	D	H	B	B	B	B	H		D	D	D	D	D	D	H	H	H	H	H	H	B	B	B	B	B	D	H	H	B	B	B	B	B	B	H	H	H	H	H		H	H	D	D	D
f2#115	H	H	D	D	D	D	D	B	B	B	B	B	B	B	B	B	H	H	H	H	H	H	H	H	H	H	H	D	D	B	B	B	B	H	H	H	H	H	H	H	H	H	H		H	B	H	H	H
f2#116	H	H	D	D	D	H	H	B	H	H	H	H	H	H	H	H	B	D	D	D	D	D	D	H	B	B	B	B	B	B	B	B		B	B	H	H	H	B	B	B	B	B	B	B	H	H	B	H
f2#117	H	H	D	D	D	D	D	H	H		D	H	D	D	D	H	D	H	B	B	B			B	H	H	H	H	H	D	H	D	H	H	H	H	H	D	D	D	D	D	D	D	D	H	D	D	D
f2#118	B	B	B	B	H	B	H	H	B	B	H	H	H		H	H	H	B		B	B	B	B	B	B	B	B	B	B	H	B	H	H	H	H	H	H	H	H	H	H	H	B	B	B	H	H	H	H
f2#119	H	H	H	H	H	H	D	H	H	H	D	D	D	D	D	H	D	H	H		H		H	D	D	D	D	D	D	B	B	B	B	B	B	B	B	B	H	H	D	D	D	D	H	H	H	H	H
f2#120	H	H	H	H	H	H	B	H	H	H	H	H	H	H	H	H	D	B	B	B	B	B		H	D	D	D	D	H	H	H	H	H	H	H	D	H	H	H	B	H		B	D	H	D	D	D	D
f2#121	B	B	B	B	B	H	D	H	H	D	D		D	D	D	D	H	H	B	B	B	H	H	H	H	H	H	H	H	D		H	H	H	H	H	H	H	D		H	D	D	D	D	B	H	H	H
f2#122	B	B	H	H	H	H	D	H		H	H		H	H	H	H	H	D	D	D	D	D	D	D	D	D	H	H	H	B		H	H	H	H	H	H	H	D	D	H	H	H	H	H	D	D	H	D
f2#123	D	D	H	B	B	B	B	H		B		D	D	D	D	H	H	H	H	H	H	H	H	H	H	H	H	H	D	B		B	B	H	D	D	D	D	H	H	H	B	B	H	H	D	D	D	D
f2#124	H	H	H	D	D	H	H	H	H	B	H	H	B	B	B	B	B	H	H	H	H	H	H	H	H	H	H	H	H	H		H	H	D	H	H	H	H	H	D	D	D	H	H	H	H	B	B	B
f2#125	B	H	D	D	D	H	H	H	H	H	H	H	H	D	D	D	D		B	B	B	B	H	H	H	H	H	H	H	H		H	H	H	H	H	H	H	H	H	H	H	H		H	D	H	H	H
f2#126	H	H	H	H	H	H	H	B	B	B	B	B	B	B	B	B	H		B	B	H	H	H	H	B	H	H	D	D	H		H	H	D	D	D	D	D	H	H	H	H	H	H	H	H	H	H
f2#127	H	H	D	H	H	H	H	B	B	B	H	H	H	H	H	D	H		D	D	H	H	H	H	B	B	B	B	B	H		H	H	H	H	H	H	H	H	B	B	H	B	H	H	H	H	H	D
f2#128	H	D	D	D	D	D	D	H	H	H	H	H	D	D	D	D	D	H	B	B	B	B	B	B	B	B	B	B	H	H		B	H	H	H	H	H	H	B	D	H	H	H	H	B	H	H	H	H
f2#129	D	D	D	D	D	D	D	H	H	H	B	B		H	B	B	H	H	H	H	B	B	B	B	B	B	B	B	B	B		H	H	H	H	H	H	D	H	D	D		D	D	H	B	H	D	H
f2#130	H	H	B	B	B	B	D	H	H	H	H	H	H	H	H	B	H	B	B	B	B	B	B	B	B	B	H	H	H	H		B	B	B	B	B	B	B	B	B	B	B	B	B	B	B	B	B	B
f2#131	H	B	H	B	B		D	H	H	H	H	H	D	D	D	D	D	H	H	H	H	H	B	H	H	H	H	H	H	B		B	H	D	D	D	D	D	B	H	H	H	H	H	H	H	H	H	H
f2#132	H	H	H	H	H	B	B	D	H	H	H	H	D	D	D	D	H	B	B	B	B	B	B	B	H	H	H	H	H	B		H	H	H	H	B	B	B	H	H	H	H	H	H	H	H	D	H	D
f2#134	D		H	H	H		H	D	D	D	H	H	H	H	H	H	H	H	H	H	H	H	H	H	H	H	H	H	H	D		D	D	D	H	H	H	H	D	D	D	B	H	H	B	H	H	H	H
f2#135	H	H	H	H	B	H	H	H	H		B	B	B	B	B	H	B	H	D	D	D	D	D	D	D	D	D	D	D	H		H		H	H	H	H	H	H	D	D	H	D	D	D	H	D	D	D
f2#136	B	B	B	B	B	B	B	H	B	B	B	B	B	B	B	H	H	H	B	B	B	B	D	B	B	B	B	B	B	H		H	H	H	H	H	H	H	H	B	H	H	B	H	B	B	D	D	D
f2#137	B	H	B	B	B	B	H	D	D	B	B	B	B	H	H	H	H	D	D	D	D	D	H	H	H	H	H	H	H	D		H	H	H	B	B	B	B	H	H	H		H	H	H	H	D	D	D
f2#138	B	B	B	B	B	H	H	B	B	D	B	B	B	H	H	H	H	D		D	H	D	D	D	H	H	H	H	H	D		D	D	H	H	H	H	H	B	B	B		B	H	B	H	D	D	D
f2#140	H	H	H	D	D	D	B	D	H	H	H	H	H	H	H	H	H	B	B	B	B	H	H	H	H	H	H	H	H	H		B	B	H	H	H	H	H	B	H	D	D	D	H	H	B	B	B	B
f2#142	D	D	D	D	H	H	H	D	D	D	D	H	H	H	H	B	B	D	D	D	D	D	D	D	D	D	H	H	H	D		H	B	B	B	B	B	B	H		D	D	H	H	B	B	B	B	B
f2#143	B	B	B	B	B	B	H	H	H	H	H	H	H	H	H	H	H	H	H	H	D	H	D	D	D	D	D	D	D	D		H	B	B	B	B	B	H	H	B	H	B	B	B	B	H	B	B	B
f2#144	H	H	B	B	B	B	B	B	H	H	D	H	D	D	D	D	H	H	H	H	H	H	H	H	H	H	H	H	H	H		D	H	D	B	B	B	B	H	H	H	H	H	H	D	D	H	H	H
f2#145	H	D	D	D	B	B	B	H	B	B	B	H	H	H	H	H	D	D	D	D	D	D	H	H	H	H	H	H	H	H		H	H	D	D	D	B		H	H	B	B	B	B	B	H	H	H	H
f2#146	H	H	H	H	B	H	B	B	B	H	H	H	H	H	H	H	H	B	B	B	B	B	B	B	B	B	B	B	H	D		B	B	B	B	B	H	B	B	B	H	H	H	H	D	B	B	H	D
f2#147	D	D	D		D	D	D	H	H	H		H	H	H	H	H	H	B	B	B	B	B		B	B	B	H	D	D	D		H	H	H	H	H	H	D	D	H	H	D	D	H	H	B	H	H	H
f2#148	B		B	H	H	H	B	D	D	D	H	H	D	D	D	D	D	H	H	H	H	H		H	H	H	D	D	D	D	D	D	D	D	D	D	D	D		B	B	H	H	H	H	H	H	H	H
f2#149	H	H	H	H	B	B	H	B	H	H	D	D	D	D	D	D	D	H	D	D	D	D		D	D	D	D	D	D	D	D	D	D	D	B	D	B	B		D	D	D		D	D	D	D	D	D
f2#150	H	D	D	H	D	D	D	D	D	D		H	H	H	H	B	H	D	D		D	D		D	D		D	D	B	B	B	B	B	B	H	B	H	H		H	H	H	B	B	B	H	B	B	B
f2#151	H		H	H	H	B	H	B	B	B		B	H	H	H	H	H	H		H	H	H		H	H	H	H	H	D	H	H	H	H	H	B	H	H	H		B	H	D	D	D	B	H	D	D	D
f2#152	D	H	H	H	B	B	B	D	D	B		B	B	H	H	H	D	B	H	H	H	H		D	D	D	D	H	H	B	B	B	H	H	H	B	H	H		B	B	H	H	H	D	H	B	B	B
f2#153	B	B	H	B	H	H	H	D	D	H			D	D	D		H	H		H	H	H		D	D	D	D	D	D	H	D	D	D	D	D	H	H	H		B	B	H	B	H	H	B	B	B	B
f2#154	B	B	H	B	B	B	H	D	D	D		H	D	D	D	D	D	B	H	D	D	D		D	B	H	H	H	H	H	H		H	H	H	D	H			D	D		B	H	H	D	D	D	D
f2#155	H	H	H	B	H	H	D	H	H	D		H	D	D	D	D	D	H	H	B	B	B		H	H	H	H	H	H	B	B	B	B	B	B	B	B	H			D	D	D	D	D	D	H	H	H
f2#156	D	D	D	D	D	H	B	H	B	B		H	H	H	H	H	D	H	D	D	D	D		D	H	H	B	B	B	D	H	H	H	H	B	B	B	H			H	H		H	H	H	H	H	H
f2#157	D	D	D	H	H	D	D	B	B	B		H	H	B	B	H	B	B	B	B	H	H		H	D	D	D	D	H	H	H	H		H	H	B	H				B	B	B	B	B	D	H	H
[truncated: 83 more columns]
